# Supplementary material for: Antagonism between BRCA2 and FIGL1 regulates homologous recombination
Source: Nucleic Acids Res. 2019 Apr 3;47(10):5170–80. doi: 10.1093/nar/gkz225 (PMC6547764; doi:10.1093/nar/gkz225)
Supplement: gkz225_Supplemental_Files [file gkz225_supplemental_files.zip]

Archive with 2 entries (2 files):
- Brca2_SUPP_figures.pdf
- Supplemental_Dataset_V1.xlsx
