# Supplementary material for: Antagonism between BRCA2 and FIGL1 regulates homologous recombination
Source: Nucleic Acids Res. 2019 Apr 3;47(10):5170–80. doi: 10.1093/nar/gkz225 (PMC6547764; doi:10.1093/nar/gkz225)
Supplement: gkz225_Supplemental_Files [file gkz225_supplemental_files.zip › Supplemental_Dataset_V1.xlsx]

## Sheet: OLIGONUCLEOTIDES
		T-DNA insertion lines	strain	allele	wild type allele	mutant allele
		brac2a-1	Col-0	N427769	FP: TTTCTTTACcttgaggaaggaag	FP: cactctattagatagacagtgagta
					RP: cactctattagatagacagtgagta	GABI08409 : ATATTGACCATCATACTCATTGC
		brca2b	Col-0	N537617	FP: ccaattagattaacaaaaaattaaaatt	FP: GTGCTCTGAATATCAGTAAACC
					RP: GTGCTCTGAATATCAGTAAACC	LB salk2 : GCTTTCTTCCCTTCCTTTCTC
		mus81	Col-0	N607515	FP: CATGCTGACAGTTGAAGGTC	RP: CCTCAAACGTTTCTCCAAAT
					RP: CCTCAAACGTTTCTCCAAAT	LB salk2 : GCTTTCTTCCCTTCCTTTCTC
		zip4	Col-0	N568052	FP: GACTGCTGGAGCAGAAACT	ATCTTGAACTGCAAGAATCA
					RP: CCATCTGAGAGCGAAGAAGAC	LB salk2 : GCTTTCTTCCCTTCCTTTCTC
		point mutation genotyping
					PCR	digestion
		figl1-1	Col-0		FP: TATATAGAAAAAGGTTGCTTTCGCTTCTCCAGCTAAAG	HindIII (wt -around140bp) (mut- around 175bp)
					RP: GACTTCTTCTCTTTGGCCCACC
		brca2a-2	Col-0		FP: ATCAAGAAAAGGAAATTACTATTGTA	Rsa1 (wt- around200pb) (mut- around 250pb)
					RP: ATATATCAAGAAAAGGAAATTACTATGGTA
		Expression analysis by the reverse transcriptase PCR
		Gene	strain	primers
		Brca2a	Col.0	RK212	GTATTATGTGTGAGTACCAGA	857 bp
				RK221	GTAGACTGAGTTCTCTGCTGC
		Apt	Col.0	APT-F	tcccagaatcgctaagattgcc	478 bp
				APT-R	cctttcccttaagctctg

## Sheet: Raw data_Seed count_Fig1B
				average grain per fruit (mean of >10 fruits per plant)						Number of families	1
										Number of comparisons per family	3
	plant	wild type	figl1 mus81	figl1 mus81 brca2a-2	figl1 mus81 brca2a-2 brca2a-1	figl1 mus81 brca2a-1				Alpha	0.05
	1	59.3	16.5	36.8	30.8	28.4
	2	60.1	21.8	35.7	40.2	29.2				Dunnett's multiple comparisons test	Mean Diff,	95,00% CI of diff,	Significant?	Summary	Adjusted P Value	B-?
	3	59.2	13.6	23.1	23.2	19.9
	4	56.2	10.2	37.7		24				figl1 mus81 vs. figl1 mus81 brca2a-2	-21.17	-27,18 to -15,16	Yes	****	<0,0001	C	figl1 mus81 brca2a-2
	5	57	14.5	39.2		27.8				figl1 mus81 vs. figl1 mus81 brca2a-2/ -1	-19.95	-28,66 to -11,24	Yes	****	<0,0001	D	figl1 mus81 brca2a-2/ -1
	6		13.0588	30.3						figl1 mus81 vs. figl1 mus81 brca2a-1	-14.41	-21,62 to -7,198	Yes	***	0.000123	E	figl1 mus81 brca2a-1
	7		9.57143	29.2
	8		2.92308	30.3
	9		7.15385	31.3						Test details	Mean 1	Mean 2	Mean Diff,	SE of diff,	n1	n2	q	DF
	10		7.45
										figl1 mus81 vs. figl1 mus81 brca2a-2	11.45	32.62	-21.17	2.397	11	9	8.832	24
										figl1 mus81 vs. figl1 mus81 brca2a-2/ -1	11.45	31.4	-19.95	3.474	11	3	5.743	24
										figl1 mus81 vs. figl1 mus81 brca2a-1	11.45	25.86	-14.41	2.877	11	5	5.009	24
Seeds Per Fruit
		Fruit 1	Fruit 2	Fruit 3	Fruit 4	Fruit 5	Fruit 6	Fruit 7	Fruit 8	Fruit 9	Fruit 10	Fruit 11	Fruit 12	Fruit 13	Fruit 14	Fruit 15	Fruit 16	Fruit 17	Fruit 18	Fruit 19	Fruit 20	Fruit 21	Average
	Plant 1	59	54	60	61	56	62	60	53	62	63	62											59.2727
	Plant 2	58	62	62	60	67	63	59	61	53	61	67	58	55	65	55	55	60	61				60.1111
Wild type	Plant 3	62	42	56	56	60	62	64	57	51	57	63	65	64	52	62	58	62	70	63			59.2632
	Plant 4	65	57	60	59	57	62	60	31	58	58	50	54	57	60	55	51	59	60	54			56.1579
	Plant 5	51	54	54	32	65	58	60	57	62	62	60	62	60	60	58							57
		Fruit 1	Fruit 2	Fruit 3	Fruit 4	Fruit 5	Fruit 6	Fruit 7	Fruit 8	Fruit 9	Fruit 10	Fruit 11	Fruit 12	Fruit 13	Fruit 14	Fruit 15	Fruit 16	Fruit 17	Fruit 18	Fruit 19	Fruit 20	Fruit 21	Fruit 22	Fruit 23	Fruit 24	Fruit 25	Fruit 26	Average
	Plant 1	19	18	19	19	20	5	18	11	24	6	23																16.5455
	Plant 2	27	22	15	21	24	22	26	17	24	15	25	24	24	20													21.8571
	Plant 3	10	21	22	14	15	10	18	12	17	9	10	13	14	12	7	13											13.5625
	Plant 4	7	17	8	20	18	7	6	4	6	11	20	7	3	12	9	9											10.25
figl1 mus81	Plant 5	17	15	16	13	10	16	13	9	19	16	17	4	23	10	14	12	20	16	16								14.5263
	Plant 6	16	25	18	8	13	20	17	16	10	7	8	5	9	5	20	16	9										13.0588
	Plant 7	4	7	10	7	4	6	9	20	5	7	21	11	11	12													9.57143
	Plant 8	12	11	6	0	2	0	2	5	6	7	0	0	0	0	2	6	2	0	0	2	7	0	2	1	2	1	2.92308
	Plant 9	1	3	11	4	9	2	21	10	0	6	8	6	12														7.15385
	Plant 10	17	17	4	15	2	1	11	5	12	7	10	7	2	0	8	3	12	7	5	4							7.45
		Fruit 1	Fruit 2	Fruit 3	Fruit 4	Fruit 5	Fruit 6	Fruit 7	Fruit 8	Fruit 9	Fruit 10	Fruit 11	Fruit 12	Fruit 13	Fruit 14	Fruit 15	Fruit 16	Fruit 17	Fruit 18	Fruit 19	Fruit 20	Fruit 21	Average
	Plant1	36	32	36	40	33	35	28	37	41	36	46	41										36.75
	Plant2	40	33	38	40	40	41	33	33	34	36	40	41	37	39	29	37	34	38	39	24	24	35.7143
	Plant3	14	24	29	28	21	18	28															23.1429
	Plant4	40	41	45	37	23	41	37															37.7143
figl1 mus81 brca2a-2	Plant5	34	43	36	34	41	31	45	41	47	40	40											39.2727
	Plant6	41	32	29	31	31	31	25	27	25	28	30	25	39									30.3077
	Plant7	30	28	28	34	34	24	26	28	34	26	34	25										29.25
	Plant8	28	31	31	20	30	40	33	38	33	22	30	31	36	34	29	29	31	26				30.6667
	Plant9	30	32	30	39	27	31	34	25	26	31	31	40										31.3333
		Fruit 1	Fruit 2	Fruit 3	Fruit 4	Fruit 5	Fruit 6	Fruit 7	Fruit 8	Fruit 9	Fruit 10	Fruit 11	Fruit 12	Fruit 13	Fruit 14	Fruit 15	Fruit 16	Fruit 17	Fruit 18	Fruit 19	Fruit 20	Fruit 21	Average
	Plant1	33	24	28	34	30	30	27	32	29	36	32	35										30.8333
figl1 mus81 brca2a-2 brca2a-1	Plant2	39	41	45	41	41	39	38	41	37													40.2222
	Plant3	16	25	30	28	23	29	27	21	27	19	20	26	29	19	28	25	11	30	9			23.2632
		Fruit 1	Fruit 2	Fruit 3	Fruit 4	Fruit 5	Fruit 6	Fruit 7	Fruit 8	Fruit 9	Fruit 10	Fruit 11	Fruit 12	Fruit 13	Fruit 14	Fruit 15	Fruit 16	Fruit 17	Fruit 18	Fruit 19	Fruit 20	Fruit 21	Average
	Plant1	28	27	34	28	28	31	27	33	25	18	31	31										28.4167
	Plant2	27	22	31	28	29	25	31	39	31													29.2222
figl1 mus81 brca2a-1	Plant3	29	15	27	26	17	16	17	30	14	13	15											19.9091
	Plant4	10	14	35	27	32	13	22	31	20	21	28	24	29	30								24
	Plant5	40	25	32	36	27	27	26	25	16	27	17	36										27.8333

## Sheet: BivalentCounts_Fig.S1
		Mutant:	brca2b
	Image N.	Ring	Rod	Univalent Pairs			Mutant:	brca2a-2				Mutant:	brca2a-1
	n1-18	4	1	0
	n1-17	3	2	0		Image N.	Ring	Rod	Univalent Pairs		Image N.	Ring	Rod	Univalent Pairs
	n1-16	5	0	0		n1-37	5	0	0		9	4	1	0
	n1-15	5	0	0		n1-32	4	1	0		8	4	1	0
	n1-12	5	0	0		n1-26	5	0	0		7	3	2	0
	n1-11	5	0	0		n1-25	3	2	0		5	4	1	0
	n1-09	4	1	0		n1-24	4	1	0		4	4	1	0
	n1-08	5	0	0		n1-23	5	0	0		P66 M1	5	0	0
						n1-20	5	0	0
	n1-06	5	0	0		n1-18	5	0	0		P661-03	5	0	0
	n1-05	5	0	0		n1-14	5	0	0		p66 1-01	3	2	0
	n1-03	5	0	0		n1-13	5	0	0		42	5	0	0
	n5-21	5	0	0		n1-10	5	0	0		39	3	2	0
	n5-20	5	0	0		n1-47	5	0	0		37	4	1	0
	n5-19	5	0	0		n1-46	5	0	0		36	5	0	0
	n5-18	5	0	0		n1-44	5	0	0		34	5	0	0
	n5-17	4	1	0		n1-43	4	1	0		33	4	1	0
	n5-16	5	0	0		n1-39	5	0	0		31	5	0	0
	n5-15	5	0	0		16	4.6875	0.3125	0		26	4	1	0
	n5-14	5	0	0							25	5	0	0
	n5-12	5	0	0							24	5	0	0
	n7 1-03	5	0	0							23	3	2	0
	n5-10	5	0	0							22	4	1	0
	n5-9	2	3	0							21	4	1	0
	n5-8	3	2	0							19	5	0	0
	n7-06	5	0	0							17	5	0	0
	n7-05	4	1	0							14	4	1	0
	n7-04	5	0	0							13	5	0	0
	n7-03	4	1	0							12	4	1	0
	n7-02	5	0	0							11	5	0	0
	n1704	5	0	0							27	4.2963	0.703704	0
	30	4.6	0.4	0
		1 way Anova comparison of Ring bivalents
		Number of families	1
		Number of comparisons per family	3
		Alpha	0.05
		Tukey's multiple comparisons test	Mean Diff,	95,00% CI of diff,	Significant?	Summary	Adjusted P Value
		brca2b vs. braca2a-1	0.3037	-0,1535 to 0,7609	No	ns	0.256445	A-B
		brca2b vs. braca2a-2	-0.0875	-0,6211 to 0,4461	No	ns	0.918619	A-C
		braca2a-1 vs. braca2a-2	-0.3912	-0,935 to 0,1526	No	ns	0.203974	B-C
		Test details	Mean 1	Mean 2	Mean Diff,	SE of diff,	n1	n2	q	DF
		brca2b vs. braca2a-1	4.6	4.296	0.3037	0.1909	30	27	2.249	70
		brca2b vs. braca2a-2	4.6	4.688	-0.0875	0.2228	30	16	0.5553	70
		braca2a-1 vs. braca2a-2	4.296	4.688	-0.3912	0.2271	27	16	2.436	70

## Sheet: Raw Data_MetaphaseCount_Fig1D
	#Image number : pooled from several plants of same genotype.
Serial number		figl1 mus81				figl1mus81(S)12					Table1	Wt-like	fragmented	aberrant	total
1	Non-fragmented	Fragmented	Abberrant		Non-fragmented	Fragmented	Abberrant				figl1 mus81	3	21	100	124
2	#65	#10	#2								figl1 mus81 brca2a /figl1mus81(S)12	33	38	26	97
3	#87	#22	#3		#8	#9	#18
4	#96	#30I	#5		#11	#10	#19				Table2	Percent Metaphases
5		#31i	#18		#12	#13	#1					WT-like	Fragmentation	Aberrant
6		#31ii	#19		#14	#4	#6				figl1 mus81	2.41935	16.9355	80.6452
7		#31iii	#26		#15	#5	#77				figl1 mus81 brca2a / figl1mus81(S)12	34.0206	39.1753	26.8041
8		#32i	#30-2		#16	#7	#79
9		#34	#30-3		#17	#23	#121
10		#62i	#32-2		#2	#24	#10
11		#62ii	#33-1		#3	#46	#2				Table Analyzed	Table1
12		#64i	#36		#2	#67	#10
13		#68	#40i		#4	#75					P value and statistical significance
14		#78i	#42		#26	#81					Test	Chi-square
15		#78ii	#44i		#49	#136					Chi-square, df	71,8, 2
16		#79	#44ii		#62	#2					P value	<0,0001
17		#81i	#50		#63	#7					P value summary	****
18		#82i	#52		#72	#3					One- or two-sided	NA
19		#82ii	#54		#80						Statistically significant (P < 0.01)?	Yes
20		#99	#57		#97
21		#126	#59		#137
22		#132	#61i		#9
23			#61ii		#L3-1	#L3-2	#L3-4
24			#62iii		#L3-6	#L3-3	#L3-5
25			#63		#L3-9	#L3-7	#L3-10
26			#66		#L9-4	#L6-6	#L6-3
27			#71		#L9-8	#L7-4	#L6-7
28			#72		#L9-9	#L7-10	#L7-12
29			#74		#L9-11	#L9-3	#L9-1
30			#78iii		#L9-18	#L9-5	#L9-14
31			#80i		#L9-20	#L9-12	#L9-15
32			#80ii		#L9-21	#L9-13	#L9-26
33			#80iii		#L9-23	#L9-16	#L10-1
34			#81ii		#L9-25	#L9-19	#L10-2
35			#81iii		#L11-18	#L9-24	#L10-3
36			#81iv			#L10-4	#L10-5
37			#82iii			#L11-1	#L11-11
38			#82iv			#L11-2	#L11-12
39			#82v			#L11-3
40			#90			#L11-8
41			#94i			#L11-9
42			#94ii			#L11-13
43			#94iii			#L11-14
44			#95i			#L11-17
45			#95ii		33	39	26	total
46			#97
47			#111
48			#114
49			#115
50			#117
51			#118
52			#119i
53			#120i
54			#120ii
55			#121i
56			#121ii
57			#121iii
58			#122i
59			#124i
60			#124ii
61			#127
62			#129
63			#130
64			#131
65			#4
66			#16
67			#17
68			#24
69			#28
70			#30-4
71			30-2
72			#40ii
73			#41
74			#43
75			#45
76			#48
77			#49
78			#51
79			#56
80			#58
81			#60
82			#64ii
83			#70
84			#76
85			#82vi
86			#86
87			#88
88			#93
89			#116
90			#125i
91			#125ii
92			#119ii
93			#121iv
94			#122ii
95			#122iii
96			#123i
97			#123ii
98			#123iii
99			#124iii
100			#128
101			#133
	3	21	100	total

## Sheet: SeedCount_Fig1E
				average grain per fruit					Number of families	1
									Number of comparisons per family	2
	Plants	wild type	zip4	zip4 brca2a-2	zip4 figl1	zip4 figl1 brca2a-2			Alpha	0.05
	1	58.2381	2.61905	1.90476	20.7619	10.2
	2	57.75	2.75	2.95455	15.1	8.04348			Sidak's multiple comparisons test	Mean Diff,	95,00% CI of diff,	Significant?	Summary	Adjusted P Value
	3	57.1	3.14286	3.66667	18.35	9.9
	4	61.8	2.7619	2.95	21.5588	11.7143			zip4 vs. zip4 brca2a-2	0.055	-2,08 to 2,19	No	ns	0.997559	B-C
	5	62	3.61905	2.95		9.61905			zip4 figl1 vs. zip4 figl1 brca2a-2	8.643	6,257 to 11,03	Yes	****	<0,000001	D-E
	6	49.2581	3.63636	3.75		12.5161
									Test details	Mean 1	Mean 2	Mean Diff,	SE of diff,	n1	n2	t	DF
									zip4 vs. zip4 brca2a-2	3.083	3.028	0.055	0.8753	6	6	0.06284	18
									zip4 figl1 vs. zip4 figl1 brca2a-2	18.98	10.33	8.643	0.9786	4	6	8.832	18
Sedd count table
		fruit1	fruit2	fruit3	fruit4	fruit5	fruit6	fruit7	fruit8	fruit9	fruit10	fruit11	fruit12	fruit13	fruit14	fruit15	fruit16	fruit17	fruit18	fruit19	fruit20	fruit21	fruit22	fruit23	fruit24	fruit25	fruit26	fruit27	fruit28	fruit29	fruit30	fruit31	Average
	Plant1	64	68	57	55	52	58	62	62	57	46	59	53	61	53	58	61	61	59	54	62	61											58.2381
	Plant2	32	66	57	67	74	71	58	44	70	75	76	67	72	73	54	60	62	34	26	17												57.75
wild type	Plant3	52	58	47	61	55	52	56	61	54	56	58	64	61	59	57	64	51	51	63	62												57.1
	Plant4	72	63	66	66	67	70	65	65	63	66	69	55	65	44	52	49	65	63	46	65												61.8
	Plant5	55	63	61	66	64	56	70	72	71	55	67	56	62	57	56	61	67	60	59	62												62
	Plant6	47	48	44	43	57	56	50	52	47	50	52	59	55	56	53	46	45	44	53	46	42	36	51	58	55	44	44	49	54	42	49	49.2581
		fruit1	fruit2	fruit3	fruit4	fruit5	fruit6	fruit7	fruit8	fruit9	fruit10	fruit11	fruit12	fruit13	fruit14	fruit15	fruit16	fruit17	fruit18	fruit19	fruit20	fruit21	fruit22	fruit23	fruit24	fruit25	fruit26	fruit27	fruit28	fruit29	fruit30	fruit31			Average
	Plant1	5	3	6	2	4	4	0	0	3	3	3	4	0	0	0	0	6	4	6	2	0													2.61905
	Plant2	5	3	4	6	2	0	5	4	4	5	6	2	2	0	5	2	1	1	1	3	0	1	1	3										2.75
zip4	Plant3	3	0	0	7	2	0	4	2	0	6	5	3	3	3	5	7	0	4	5	4	3													3.14286
	Plant4	2	2	6	3	0	3	4	3	0	4	3	0	3	4	5	0	2	2	1	4	7													2.7619
	Plant5	3	7	3	4	3	5	4	0	5	0	0	7	0	0	6	4	6	5	5	4	5													3.61905
	Plant6	2	3	4	0	3	0	6	2	3	5	6	6	0	3	6	4	2	7	6	0	2	5	5	4	2	5	5	8	5	5	4	0	2	3.63636
		fruit1	fruit2	fruit3	fruit4	fruit5	fruit6	fruit7	fruit8	fruit9	fruit10	fruit11	fruit12	fruit13	fruit14	fruit15	fruit16	fruit17	fruit18	fruit19	fruit20	fruit21	fruit22	fruit23	fruit24	fruit25	fruit26	fruit27	fruit28	fruit29	fruit30	fruit31		Average
	plant1	3	2	3	4	1	1	1	0	0	0	4	0	2	4	4	0	0	5	0	0	6												1.90476
	plant2	3	0	2	0	6	4	6	3	4	4	4	2	6	5	0	3	4	0	3	0	3	3											2.95455
zip4 brca2a-2	plant3	6	1	5	6	1	4	0	1	6	2	9	6	7	2	2	6	5	1	5	0	2												3.66667
	plant4	5	4	3	5	2	1	6	5	1	2	0	3	2	2	3	2	5	1	2	5													2.95
	plant5	1	0	2	2	5	2	3	1	6	3	3	0	5	5	3	1	2	4	4	7													2.95
	plant6	0	0	6	6	5	4	7	5	5	7	8	5	0	2	4	0	0	5	4	0	5	4	3	6	9	0	2	4	0	4	2	8	3.75
		fruit1	fruit2	fruit3	fruit4	fruit5	fruit6	fruit7	fruit8	fruit9	fruit10	fruit11	fruit12	fruit13	fruit14	fruit15	fruit16	fruit17	fruit18	fruit19	fruit20	fruit21	fruit22	fruit23	fruit24	fruit25	fruit26	fruit27	fruit28	fruit29	fruit30	fruit31				Average
	Plant1	23	21	25	31	10	19	13	22	17	19	26	28	10	19	18	18	17	11	28	34	27														20.7619
zip4 figl1	Plant2	0	12	18	15	19	16	15	16	22	17	23	5	16	5	18	21	21	15	15	13															15.1
	Plant3	18	13	20	22	28	18	13	28	17	15	24	11	23	12	18	5	27	18	21	16															18.35
	Plant4	21	17	23	24	23	17	24	23	16	23	23	19	19	15	19	24	19	16	25	23	21	19	21	16	18	27	17	32	28	17	27	30	25	22	21.5588
		fruit1	fruit2	fruit3	fruit4	fruit5	fruit6	fruit7	fruit8	fruit9	fruit10	fruit11	fruit12	fruit13	fruit14	fruit15	fruit16	fruit17	fruit18	fruit19	fruit20	fruit21	fruit22	fruit23	fruit24	fruit25	fruit26	fruit27	fruit28	fruit29	fruit30	fruit31	Average
	Plant1	7	8	13	9	9	8	7	9	11	9	14	12	6	10	11	12	20	5	9	15												10.2
	Plant2	7	8	8	9	12	9	4	1	11	5	5	3	13	3	10	3	11	7	12	16	5	12	11									8.04348
zip4 figl1 brca2a-2	Plant3	8	12	9	6	9	11	14	8	19	7	10	11	6	11	7	5	11	15	10	9												9.9
	Plant4	7	6	5	15	7	8	8	22	10	14	6	13	11	13	18	12	12	13	13	17	16											11.7143
	Plant5	4	7	12	13	2	9	7	17	12	5	12	17	19	6	7	13	12	8	5	11	4											9.61905
	Plant6	11	14	14	13	16	12	13	9	14	13	15	12	11	16	10	14	14	11	11	10	12	14	18	14	11	11	9	15	11	7	13	12.5161

## Sheet: BivalentCount_Fig1G&2B
		Number of bivalent per metaphase I cell
number of cells	zip4	zip4 braca2a-2	zip4 figl1	zip4 figl1 braca2a-2	zip4 figl1braca2b	zip4 braca2b			Average bivalents	Average univalents pairs		1way ANOVA multiple comparisons
1	3	1	3	1	4	3		zip4	1.7	3.4	N=60	Number of families	1
2	2	1	4	1	5	3		zip4 braca2a-2	1.4	3.6	N=52	Number of comparisons per family	2
3	2	3	4	1	3	3		zip4 figl1	3.9	1.1	N=66	Alpha	0.05
4	3	0	4	2	4	1		zip4 figl1 braca2a-2	2.1	2.9	N=155
5	3	0	3	1	5	0						Sidak's multiple comparisons test	Mean Diff,	95,00% CI of diff,	Significant?	Summary	Adjusted P Value
6	1	1	2	1	5	0
7	1	0	4	0	5	4			Average Bivalents	Average Univalents pairs		zip4 vs. zip4 braca2a-2	0.2106	-0,2327 to 0,654	No	ns	0.491115	A-B
8	0	1	5	1	5	1		zip4 braca2b	1.4	3.6	N=46	zip4 figl1 vs. zip4 figl1 braca2a-2	1.833	1,435 to 2,231	Yes	****	<0,000001	C-D
9	4	4	3	3	5	0		zip4 figl1	3.9	1.1	N=66
10	2	1	4	0	4	3		zip4 figl1 brac2b	4.4	0.6	N=27
11	3	3	3	0	5	1						Test details	Mean 1	Mean 2	Mean Diff,	SE of diff,	n1	n2	t	DF
12	2	2	4	1	5	2
13	2	1	5	4	5	0						zip4 vs. zip4 braca2a-2	1.65	1.439	0.2106	0.1973	60	66	1.067	329
14	1	0	5	0	5	0						zip4 figl1 vs. zip4 figl1 braca2a-2	3.904	2.071	1.833	0.1773	52	155	10.34	329
15	1	1	3	1	4	2
16	1	1	2	4	5	1						Number of families	1
17	2	0	3	1	4	0						Number of comparisons per family	2
18	0	0	4	4	3	1						Alpha	0.05
19	1	1	4	1	5	2
20	1	0	5	1	5	2						Sidak's multiple comparisons test	Mean Diff,	95,00% CI of diff,	Significant?	Summary	Adjusted P Value
21	1	0	4	2	4	1
22	3	1	4	4	4	3						zip4 vs. zip4 braca2b	0.2426	-0,2341 to 0,7192	No	ns	0.441314	A-F
23	2	1	5	2	4	0						zip4 figl1 vs. zip4 figl1braca2b	-0.4598	-0,8811 to -0,03848	Yes	*	0.029359	C-E
24	1	1	5	0	4	0
25	3	3	4	3	4	2
26	1	0	4	3	3	2						Test details	Mean 1	Mean 2	Mean Diff,	SE of diff,	n1	n2	t	DF
27	1	1	3	0	4	1
28	2	1	3	3	5							zip4 vs. zip4 braca2b	1.65	1.407	0.2426	0.2113	60	27	1.148	179
29	1	1	4	4	5							zip4 figl1 vs. zip4 figl1braca2b	3.904	4.364	-0.4598	0.1868	52	44	2.461	179
30	1	1	3	0	4
31	1	2	3	0	5
32	4	3	3	3	5
33	2	3	5	1	5
34	2	1	4	0	5
35	2	2	4	0	4			#Cells = (N)	Number of Bivalents per cell
36	1	0	4	1	2				zip4	zip4 braca2a-2	zip4 figl1	zip4 figl1 braca2a-2	zip4 figl1braca2b	zip4 braca2b
37	1	2	5	2	4			1	3	1	3	1	4	3
38	1	2	5	4	4			2	2	1	4	1	5	3
39	2	2	4	3	5			3	2	3	4	1	3	3
40	1	3	4	1	4			4	3	0	4	2	4	1
41	2	2	4	0	4			5	3	0	3	1	5	0
42	2	3	3	0	5			6	1	1	2	1	5	0
43	2	1	5	3	4			7	1	0	4	0	5	4
44	1	1	3	2	4			8	0	1	5	1	5	1
45	0	3	3	5				9	4	4	3	3	5	0
46	1	2	5	2				10	2	1	4	0	4	3
47	1	2	4	1				11	3	3	3	0	5	1
48	1	1	5	3				12	2	2	4	1	5	2
49	1	2	4	2				13	2	1	5	4	5	0
50	2	0	3	2				14	1	0	5	0	5	0
51	2	1	5	2				15	1	1	3	1	4	2
52	4	3	5	1				16	1	1	2	4	5	1
53	2	3		2				17	2	0	3	1	4	0
54	0	2		1				18	0	0	4	4	3	1
55	1	2		0				19	1	1	4	1	5	2
56	2	0		2				20	1	0	5	1	5	2
57	2	2		3				21	1	0	4	2	4	1
58	2	1		3				22	3	1	4	4	4	3
59	2	1		1				23	2	1	5	2	4	0
60	1	1		5				24	1	1	5	0	4	0
61		3		3				25	3	3	4	3	4	2
62		2		1				26	1	0	4	3	3	2
63		2		4				27	1	1	3	0	4	1
64		1		2				28	2	1	3	3	5
65		1		1				29	1	1	4	4	5
66		2		3				30	1	1	3	0	4
67				2				31	1	2	3	0	5
68				3				32	4	3	3	3	5
69				1				33	2	3	5	1	5
70				2				34	2	1	4	0	5
71				0				35	2	2	4	0	4
72				2				36	1	0	4	1	2
73				4				37	1	2	5	2	4
74				1				38	1	2	5	4	4
75				1				39	2	2	4	3	5
76				3				40	1	3	4	1	4
77				0				41	2	2	4	0	4
78				0				42	2	3	3	0	5
79				4				43	2	1	5	3	4
80				3				44	1	1	3	2	4
81				0				45	0	3	3	5
82				3				46	1	2	5	2
83				3				47	1	2	4	1
84				3				48	1	1	5	3
85				3				49	1	2	4	2
86				4				50	2	0	3	2
87				1				51	2	1	5	2
88				0				52	4	3	5	1
89				2				53	2	3		2
90				3				54	0	2		1
91				0				55	1	2		0
92				0				56	2	0		2
93				4				57	2	2		3
94				0				58	2	1		3
95				3				59	2	1		1
96				4				60	1	1		5
97				2				61		3		3
98				2				62		2		1
99				3				63		2		4
100				4				64		1		2
101				2				65		1		1
102				2				66		2		3
103				4				67				2
104				2				68				3
105				3				69				1
106				3				70				2
107				3				71				0
108				1				72				2
109				3				73				4
110				3				74				1
111				4				75				1
112				3				76				3
113				3				77				0
114				2				78				0
115				3				79				4
116				2				80				3
117				3				81				0
118				3				82				3
119				1				83				3
120				2				84				3
121				2				85				3
122				2				86				4
123				2				87				1
124				2				88				0
125				2				89				2
126				1				90				3
127				2				91				0
128				3				92				0
129				3				93				4
130				3				94				0
131				4				95				3
132				3				96				4
133				3				97				2
134				3				98				2
135				3				99				3
136				3				100				4
137				3				101				2
138				3				102				2
139				3				103				4
140				2				104				2
141				2				105				3
142				4				106				3
143				2				107				3
144				2				108				1
145				3				109				3
146				2				110				3
147				1				111				4
148				1				112				3
149				3				113				3
150				1				114				2
151				2				115				3
152				1				116				2
153				2				117				3
154				2				118				3
155				1				119				1
	1.65	1.43939	3.90385	2.07097	4.36364	1.40741	Avgrage Bivalent per cell	120				2
								121				2
								122				2
								123				2
								124				2
								125				2
								126				1
								127				2
								128				3
								129				3
								130				3
								131				4
								132				3
								133				3
								134				3
								135				3
								136				3
								137				3
								138				3
								139				3
								140				2
								141				2
								142				4
								143				2
								144				2
								145				3
								146				2
								147				1
								148				1
								149				3
								150				1
								151				2
								152				1
								153				2
								154				2
								155				1
									1.65	1.43939	3.90385	2.07097	4.36364	1.40741	Avg bivalents per cell

## Sheet: SeedCount_Fig2A
							Number of families	1
							Number of comparisons per family	2
							Alpha	0.05
plants	wild type	zip4	zip4 brca2b	zip4 figl1	zip4 figl1 brca2b		Sidak's multiple comparisons test	Mean Diff,	95,00% CI of diff,	Significant?	Summary	Adjusted P Value
1	49.2941	3.66667	1.63636	20.7619	34.4286
2	62.7	3.61905	3.04762	15.1	40.5652		zip4 vs. zip4 brca2b	0.4467	-5,649 to 6,543	No	ns	0.981066	B-C
3	57.9	3.45455	2.7619	18.35	39.8571		zip4 figl1 vs. zip4 figl1 brca2b	-15.8	-20,87 to -10,73	Yes	****	<0,000001	D-E
4	52.2143	3.2381	2.95	22.2353	42.4091
5	59.8	3.90476	3.86364	21.2857	42.8889
6	57.5556		4.47368	17.5455	37.75		Test details	Mean 1	Mean 2	Mean Diff,	SE of diff,	n1	n2	t	DF
7				25.0556	27.9231
8					24.9333		zip4 vs. zip4 brca2b	3.58	3.133	0.4467	2.548	5	6	0.1753	23
9					31.875		zip4 figl1 vs. zip4 figl1 brca2b	20.06	35.86	-15.8	2.121	7	9	7.449	23
	fruit 1	fruit 2	fruit 3	fruit 4	fruit 5	fruit 6	fruit 7	fruit 8	fruit 9	fruit 10	fruit 11	fruit 12	fruit 13	fruit 14	fruit 15	fruit 16	fruit 17	fruit 18	fruit 19	fruit 20	fruit 21	fruit 22	fruit 23	Average
	51	31	55	46	57	56	49	57	44	59	17	35	53	59	54	63	52							49.2941
	50	62	68	61	59	57	66	65	64	67	58	67	64	66	64	65	66	58	62	65				62.7
wild type	68	68	59	68	65	65	54	65	68	36	65	65	35	61	59	63	61	68	19	46				57.9
	27	67	33	57	67	60	25	56	30	67	68	30	75	69										52.2143
	55	66	61	58	52	61	62	65	63	58	55	54	57	59	67	62	59	62	61	59				59.8
	69	71	63	24	59	61	47	52	61	64	58	55	67	50	51	58	66	60						57.5556
	fruit 1	fruit 2	fruit 3	fruit 4	fruit 5	fruit 6	fruit 7	fruit 8	fruit 9	fruit 10	fruit 11	fruit 12	fruit 13	fruit 14	fruit 15	fruit 16	fruit 17	fruit 18	fruit 19	fruit 20	fruit 21	fruit 22	fruit 23	Average
	5	1	4	2	4	4	8	1	3	5	6	3	2	5	4	1	1	4	4	5	5			3.66667
	1	2	7	0	4	3	4	3	1	3	3	8	9	4	5	1	0	2	9	6	1			3.61905
zip4	4	1	5	4	6	0	0	6	4	2	5	4	3	5	4	4	4	3	0	0	2	10		3.45455
	5	1	0	1	2	1	0	1	2	1	7	8	1	3	4	6	5	5	4	6	5			3.2381
	3	8	7	6	5	0	3	3	0	3	3	8	0	6	2	4	3	6	4	3	5			3.90476
	fruit 1	fruit 2	fruit 3	fruit 4	fruit 5	fruit 6	fruit 7	fruit 8	fruit 9	fruit 10	fruit 11	fruit 12	fruit 13	fruit 14	fruit 15	fruit 16	fruit 17	fruit 18	fruit 19	fruit 20	fruit 21	fruit 22	fruit 23	Average
	4	3	1	0	0	4	1	5	1	2	0	0	1	3	6	0	0	0	2	0	2	1		1.63636
	6	3	3	3	0	0	4	1	4	0	1	6	4	0	2	5	3	4	6	6	3			3.04762
zip4 brca2b	5	0	0	2	5	4	2	1	7	0	1	2	3	5	2	1	6	5	0	4	3			2.7619
	2	4	5	3	3	4	7	4	3	7	3	0	0	0	0	3	3	4	4	0				2.95
	3	0	4	1	4	2	10	2	7	2	2	3	3	2	3	6	9	6	5	5	4	2		3.86364
	3	5	5	3	6	4	5	5	7	3	4	4	3	1	7	4	7	4	5					4.47368
	fruit 1	fruit 2	fruit 3	fruit 4	fruit 5	fruit 6	fruit 7	fruit 8	fruit 9	fruit 10	fruit 11	fruit 12	fruit 13	fruit 14	fruit 15	fruit 16	fruit 17	fruit 18	fruit 19	fruit 20	fruit 21	fruit 22	fruit 23	Average
	23	21	25	31	10	19	13	22	17	19	26	28	10	19	18	18	17	11	28	34	27			20.7619
	0	12	18	15	19	16	15	16	22	17	23	5	16	5	18	21	21	15	15	13				15.1
	18	13	20	22	28	18	13	28	17	15	24	11	23	12	18	5	27	18	21	16				18.35
zip4 figl1	20	23	29	21	18	19	19	23	25	24	27	25	26	22	21	17	19							22.2353
	21	19	15	17	25	20	26	24	24	20	19	22	22	24										21.2857
	17	19	16	18	19	22	25	14	17	12	14													17.5455
	24	29	26	22	21	31	22	23	26	26	31	23	28	26	26	22	21	24						25.0556
	fruit 1	fruit 2	fruit 3	fruit 4	fruit 5	fruit 6	fruit 7	fruit 8	fruit 9	fruit 10	fruit 11	fruit 12	fruit 13	fruit 14	fruit 15	fruit 16	fruit 17	fruit 18	fruit 19	fruit 20	fruit 21	fruit 22	fruit 23	Average
	32	31	33	34	32	34	29	44	33	27	42	40	29	39	37	36	40	37	32	32	30			34.4286
	44	36	37	38	42	20	51	39	52	34	36	51	40	39	46	50	47	44	33	34	39	49	32	40.5652
	43	44	39	32	41	50	45	30	50	42	42	44	34	39	38	33	41	47	37	31	35			39.8571
	39	34	41	45	43	34	35	46	38	45	49	43	38	52	47	38	42	40	46	54	37	47		42.4091
zip4 figl1 brca2b	43	41	27	42	57	54	35	34	38	54	49	41	40	46	45	39	37	50						42.8889
	41	35	42	27	30	36	36	38	43	48	42	37	41	37	32	38	36	30	52	34				37.75
	34	30	25	30	31	34	20	18	10	18	35	39	39											27.9231
	38	35	20	17	11	31	30	31	20	32	10	20	17	39	23									24.9333
	36	37	26	22	30	39	33	43	30	27	38	7	36	38	35	33								31.875

## Sheet: SeedCounts_Fig2D
								1way ANOVA, Multiple Copmarison
								Number of families	1
PLANT	brca2a-2 brca2b	figl1 brca2a-2 brca2b	FIGL1/ figl1brca2a-2 brca2b	brca2a-1 brca2b	figl1 brca2a-1 brca2b	FIGL1/ figl1 brca2a-1 brca2b		Number of comparisons per family	5
1	5.68182	10	13.6364	0	0.190476	0.37931		Alpha	0.05
2	6.36842	10.16	12.7407	0.2	0.586207	0
3	3.75	8.32143	20.1	0.32	0.0357143	0.0666667		Dunnett's multiple comparisons test	Mean Diff,	95,00% CI of diff,	Significant?	Summary	Adjusted P Value	A-?
4	6.04545	12.8	10.2	0.0434783	0.636364	0.0344828
5	0	12.1875	10.8824	0	0			brca2a-2 brca2b vs. figl1 brca2a-2 brca2b	-7.513	-10,78 to -4,246	Yes	****	<0,0001	B	figl1 brca2a-2 brca2b
6	0		10.4	0.0666667	1.24242			brca2a-2 brca2b vs. FIGL1/ figl1brca2a-2 brca2b	-9.812	-12,92 to -6,708	Yes	****	<0,0001	C	FIGL1/ figl1brca2a-2 brca2b
7	0.421053			0.0344828	0.30303			brca2a-2 brca2b vs. brca2a-1 brca2b	3.087	0,1048 to 6,069	Yes	*	0.040436	D	brca2a-1 brca2b
8					0.424242			brca2a-2 brca2b vs. figl1 brca2a-1 brca2b	2.754	-0,1337 to 5,642	No	ns	0.065639	E	figl1 brca2a-1 brca2b
								brca2a-2 brca2b vs. FIGL1/ figl1 brca2a-1 brca2b	3.061	-0,4357 to 6,559	No	ns	0.102008	F	FIGL1/ figl1 brca2a-1 brca2b
								Test details	Mean 1	Mean 2	Mean Diff,	SE of diff,	n1	n2	q	DF
								brca2a-2 brca2b vs. figl1 brca2a-2 brca2b	3.181	10.69	-7.513	1.232	7	5	6.099	31
								brca2a-2 brca2b vs. FIGL1/ figl1brca2a-2 brca2b	3.181	12.99	-9.812	1.17	7	6	8.383	31
								brca2a-2 brca2b vs. brca2a-1 brca2b	3.181	0.09429	3.087	1.125	7	7	2.745	31
								brca2a-2 brca2b vs. figl1 brca2a-1 brca2b	3.181	0.4275	2.754	1.089	7	8	2.529	31
								brca2a-2 brca2b vs. FIGL1/ figl1 brca2a-1 brca2b	3.181	0.12	3.061	1.319	7	4	2.322	31
Seed Count Raw Data
brca2a-2 brca2b		fruit1	fruit2	fruit3	fruit4	fruit5	fruit6	fruit7	fruit8	fruit9	fruit10	fruit11	fruit12	fruit13	fruit14	fruit15	fruit16	fruit17	fruit18	fruit19	fruit20	fruit21	fruit22	fruit23	fruit24	fruit25	fruit26	fruit27	fruit28	fruit29	fruit30	fruit31	fruit32	fruit33	fruit34	Average
	Plant1	5	4	3	5	7	8	4	7	5	2	4	5	5	9	13	4	6	10	4	6	6	3													5.68182
	Plant2	7	12	3	8	10	4	3	4	4	7	4	7	8	7	12	6	7	5	3																6.36842
	Plant3	3	7	7	5	3	0	2	3	1	2	1	3	4	9	3	7																			3.75
	Plant4	6	7	9	8	4	9	5	7	2	10	9	8	7	6	5	5	3	4	5	4	7	3													6.04545
	Plant5	0	0	0	0	0	0	0	0	0	0																									0
	Plant6	0	0	0	0	0	0	0	0	0	0																									0
	Plant7	0	0	0	0	0	0	0	0	0	0	0	4	0	2	0	0	2	0	0																0.421053
figl1 brca2a-2 brca2b		fruit1	fruit2	fruit3	fruit4	fruit5	fruit6	fruit7	fruit8	fruit9	fruit10	fruit11	fruit12	fruit13	fruit14	fruit15	fruit16	fruit17	fruit18	fruit19	fruit20	fruit21	fruit22	fruit23	fruit24	fruit25	fruit26	fruit27	fruit28	fruit29	fruit30	fruit31	fruit32	fruit33	fruit34	Average
	Plant1	6	6	13	10	11	11	8	13	8	8	12	6	19	8	11	10	10																		10
	plant2	11	12	9	8	10	8	10	7	7	6	15	12	14	7	9	17	12	8	10	7	9	16	10	9	11										10.16
	p240	7	8	5	8	6	4	4	9	13	8	10	9	8	6	7	7	8	9	7	7	14	9	10	8	8	9	10	15							8.32143
	Plant3	17	16	7	11	10	12	12	27	12	13	11	10	11	12	11																				12.8
	Plant4	14	7	6	11	10	20	6	14	12	16	14	6	11	20	16	12																			12.1875
FIGL1/ figl1brca2a-2 brca2b		fruit1	fruit2	fruit3	fruit4	fruit5	fruit6	fruit7	fruit8	fruit9	fruit10	fruit11	fruit12	fruit13	fruit14	fruit15	fruit16	fruit17	fruit18	fruit19	fruit20	fruit21	fruit22	fruit23	fruit24	fruit25	fruit26	fruit27	fruit28	fruit29	fruit30	fruit31	fruit32	fruit33	fruit34	Average
	plant1	16	11	10	12	15	10	14	14	17	13	18																								13.6364
	plant2	15	5	20	14	10	8	9	17	13	13	18	17	10	15	8	17	7	21	10	8	13	12	12	11	14	16	11								12.7407
	plant3	20	20	28	26	19	23	16	16	20	26	13	12	19	23	19	15	20	16	26	20	16	23	16	24	22	24	17	19	24	21					20.1
	plant4	13	10	17	5	8	6	15	5	8	13	21	17	4	4	7																				10.2
	plant5	14	2	15	3	9	18	18	4	2	11	13	9	6	10	13	14	24																		10.8824
	plant6	14	8	4	17	7	14	9	8	3	5	18	5	12	19	13																				10.4
brca2a-1 brca2b		fruit1	fruit2	fruit3	fruit4	fruit5	fruit6	fruit7	fruit8	fruit9	fruit10	fruit11	fruit12	fruit13	fruit14	fruit15	fruit16	fruit17	fruit18	fruit19	fruit20	fruit21	fruit22	fruit23	fruit24	fruit25	fruit26	fruit27	fruit28	fruit29	fruit30	fruit31	fruit32	fruit33	fruit34	Average
	Plant1	0	0	0	0	0	0	0	0	0	0	0	0	0	0	0	0	0	0	0	0	0	0	0	0	0										0
	Plant2	1	0	0	0	0	0	0	0	0	0	0	0	0	0	0	0	0	0	0	0	1	0	4	0	0	0	0	0	0	0					0.2
	Plant3	0	0	0	3	0	0	0	0	0	0	0	0	0	0	0	1	3	0	0	0	1	0	0	0	0										0.32
	Plant4	0	0	0	0	0	0	0	0	0	0	0	0	0	0	1	0	0	0	0	0	0	0	0												0.0434783
	Plant5	0	0	0	0	0	0	0	0	0	0	0	0	0	0	0	0	0	0	0	0	0	0	0	0	0	0	0								0
	Plant6	1	1	0	0	0	0	0	0	0	0	0	0	0	0	0	0	0	0	0	0	0	0	0	0	0	0	0	0	0	0					0.0666667
	Plant7	1	0	0	0	0	0	0	0	0	0	0	0	0	0	0	0	0	0	0	0	0	0	0	0	0	0	0	0	0						0.0344828
figl1 brca2a-1 brca2b		fruit1	fruit2	fruit3	fruit4	fruit5	fruit6	fruit7	fruit8	fruit9	fruit10	fruit11	fruit12	fruit13	fruit14	fruit15	fruit16	fruit17	fruit18	fruit19	fruit20	fruit21	fruit22	fruit23	fruit24	fruit25	fruit26	fruit27	fruit28	fruit29	fruit30	fruit31	fruit32	fruit33	fruit34	Average
	Plant1	1	1	1	1	0	0	0	0	0	0	0	0	0	0	0	0	0	0	0	0	0														0.190476
	Plant2	2	4	1	4	2	2	1	1	0	0	0	0	0	0	0	0	0	0	0	0	0	0	0	0	0	0	0	0	0						0.586207
	Plant3	1	0	0	0	0	0	0	0	0	0	0	0	0	0	0	0	0	0	0	0	0	0	0	0	0	0	0	0							0.0357143
	Plant4	5	1	1	4	3	0	0	0	0	0	0	0	0	0	0	0	0	0	0	0	0	0													0.636364
	Plant5	0	0	0	0	0	0	0	0	0	0	0	0	0	0	0	0	0	0	0	0	0	0	0	0	0										0
	Plant6	5	0	0	0	0	0	4	4	6	2	3	0	0	2	0	0	0	1	6	0	0	1	2	1	0	0	0	0	4	0	0	0	0		1.24242
	Plant7	0	0	0	0	0	3	0	0	0	0	2	0	0	0	0	0	1	2	0	2	0	0	0	0	0	0	0	0	0	0	0	0	0		0.30303
	Plant8	0	0	4	0	0	6	0	0	1	0	0	0	0	0	0	0	0	1	0	0	0	0	2	0	0	0	0	0	0	0	0	0	0		0.424242
FIGL1/ figl1 brca2a-1 brca2b		fruit1	fruit2	fruit3	fruit4	fruit5	fruit6	fruit7	fruit8	fruit9	fruit10	fruit11	fruit12	fruit13	fruit14	fruit15	fruit16	fruit17	fruit18	fruit19	fruit20	fruit21	fruit22	fruit23	fruit24	fruit25	fruit26	fruit27	fruit28	fruit29	fruit30	fruit31	fruit32	fruit33	fruit34	Average
	plant1	1	0	0	0	0	1	0	0	0	0	0	3	0	0	0	1	0	0	0	0	0	0	0	0	0	5	0	0	0						0.37931
	plant2	0	0	0	0	0	0	0	0	0	0	0	0	0	0	0	0	0	0	0	0	0	0	0	0	0	0	0								0
	plant3	1	1	0	0	0	0	0	0	0	0	0	0	0	0	0	0	0	0	0	0	0	0	0	0	0	0	0	0	0	0					0.0666667
	plant4	1	0	0	0	0	0	0	0	0	0	0	0	0	0	0	0	0	0	0	0	0	0	0	0	0	0	0	0	0						0.0344828

## Sheet: RootGrowthLength_Fig4B
			Root length (mm)													1Way ANOVA at 4µg/ml MMC
	MMC(µg/ml)	wild type			figl1			brca2a-2 brca2b			figl1 brca2a-2 brca2b					Number of families	1
		Mean	SD	N	Mean	SD	N	Mean	SD	N	Mean	SD	N			Number of comparisons per family	6
	0	2.59896	0.796478	12	2.55194	0.618804	15	3.27353	0.798246	14	4.44893	0.953464	16			Alpha	0.05
	0.5	3.40181	0.69142	11	2.09188	0.591367	20	2.88212	0.733474	14	3.02232	0.748499	13			Sidak's multiple comparisons test	Mean Diff,	95,00% CI of diff,	Significant?	Summary	Adjusted P Value
	1	3.48919	0.70129	12	3.0485	0.697235	20	1.81889	0.502837	15	1.94929	0.759646	13			wild type vs. figl1	1.925	1,497 to 2,353	Yes	****	<0,000001	A-B
																wild type vs. brca2a-2 brca2b	2.834	2,397 to 3,272	Yes	****	<0,000001	A-C
	2	3.33987	0.722668	13	1.49815	0.3465	20	0.981554	0.509411	17	0.550128	0.480263	14			wild type vs. figl1 brca2a-2 brca2b	2.724	2,267 to 3,18	Yes	****	<0,000001	A-D
																figl1 vs. brca2a-2 brca2b	0.9093	0,5219 to 1,297	Yes	****	<0,000001	B-C
	4	3.17644	0.778818	12	1.25131	0.26999	19	0.342054	0.076823	17	0.45266	0.43379	16			figl1 vs. figl1 brca2a-2 brca2b	0.7987	0,39 to 1,207	Yes	****	1e-05	B-D
																brca2a-2 brca2b vs. figl1 brca2a-2 brca2b	-0.1106	-0,5294 to 0,3082	No	ns	0.979004	C-D
																Test details	Mean 1	Mean 2	Mean Diff,	SE of diff,	n1	n2	t	DF
																wild type vs. figl1	3.176	1.251	1.925	0.1571	12	19	12.26	58
																wild type vs. brca2a-2 brca2b	3.176	0.3421	2.834	0.1606	12	17	17.65	58
																wild type vs. figl1 brca2a-2 brca2b	3.176	0.4527	2.724	0.1676	12	14	16.25	58
																figl1 vs. brca2a-2 brca2b	1.251	0.3421	0.9093	0.1422	19	17	6.394	58
																figl1 vs. figl1 brca2a-2 brca2b	1.251	0.4527	0.7987	0.15	19	14	5.323	58
																brca2a-2 brca2b vs. figl1 brca2a-2 brca2b	0.3421	0.4527	-0.1106	0.1537	17	14	0.7194	58
																1Way ANOVA at 2µg/ml MMC
																Number of families	1
																Number of comparisons per family	6
																Alpha	0.05
																Sidak's multiple comparisons test	Mean Diff,	95,00% CI of diff,	Significant?	Summary	Adjusted P Value
																wild type vs. figl1	1.842	1,347 to 2,336	Yes	****	<0,000001	A-B
																wild type vs. brca2a-2 brca2b	2.358	1,847 to 2,87	Yes	****	<0,000001	A-C
																wild type vs. figl1 brca2a-2 brca2b	2.79	2,272 to 3,308	Yes	****	<0,000001	A-D
																figl1 vs. brca2a-2 brca2b	0.5166	0,0589 to 0,9743	Yes	*	0.019042	B-C
																figl1 vs. figl1 brca2a-2 brca2b	0.948	0,4827 to 1,413	Yes	****	4e-06	B-D
																brca2a-2 brca2b vs. figl1 brca2a-2 brca2b	0.4314	-0,05185 to 0,9147	No	ns	0.104265	C-D
																Test details	Mean 1	Mean 2	Mean Diff,	SE of diff,	n1	n2	t	DF
																wild type vs. figl1	3.34	1.498	1.842	0.1819	13	20	10.13	62
																wild type vs. brca2a-2 brca2b	3.34	0.9816	2.358	0.1881	13	17	12.54	62
																wild type vs. figl1 brca2a-2 brca2b	3.34	0.5501	2.79	0.1906	13	16	14.63	62
																figl1 vs. brca2a-2 brca2b	1.498	0.9816	0.5166	0.1684	20	17	3.067	62
																figl1 vs. figl1 brca2a-2 brca2b	1.498	0.5501	0.948	0.1712	20	16	5.536	62
																brca2a-2 brca2b vs. figl1 brca2a-2 brca2b	0.9816	0.5501	0.4314	0.1778	17	16	2.426	62

## Sheet: Rad51FociCount_Fig4C
Nuclei #	Number of RAD51 foci Count per Nuclei per genotype with or without MMC treatment
	wild type -MMC				wild type + MMC				figl1 - MMC				figl1 + MMC				brca2a-2 brca2b - MMC				brca2a-2 brca2b + MMC				figl1 brca2a-2 brca2b - MMC				figl1 brca2a-2 brca2b + MMC
	0	<10	<50	>50	0	<10	<50	>50	0	<10	<50	>50	0	<10	<50	>50	0	<10	<50	>50	0	<10	<50	>50	0	<10	<50	>50	0	<10	<50	>50
1	154 cells	2	0	0	142 cells	10	20	112	92 cells	9	38	0	88 cells	5	23	99	130 cells	1	0	0	186 cells	8	14	0	175 cells	9	13	55	107 cells	10	31	62
2		5				5	31	55		8	27			4	32	55		2				3				6	19	64		9	21	68
3		2				5	34	55		7	12			6	32	55		1				3				10	19	66		6	26	64
4		2				4	28	67		8	14			6	22	55		2				3				7	17	93		6	27	69
5		3				6	19	69		4	15			10	17	51		2				4				8	17	60		7	32	71
6		5				6	30	63		3	34			10	31	59		7				3				7	33	60		7	30	72
7		8				4	31			1	18			8	40	115						4				6	18			10	49	59
8		10				10	18			3	11			10	19	50						2				8	23			6	45	115
9		1				1	21			4	17			4	27	50						1				10	40				18	68
10		4				1	20			3	13			8	30	71						1				6	32				13	77
11		1				3	45			3	13			2	32							1				8	33				18	71
12		3				3	14			6	13			4	21							3				7	18				32
13		4				1	36			6	11			4	14							8				4	22				49
14		4				7	29			8	13			6	16							3				10	15				44
15		1				10	49			5	18			7	15							4				6	11				38
16		4				1	33			5	17			2	40												23				24
17		1				4	41			6	22			4	36												17				20
18		2				3	24			5	25			5	26												14				17
19		3				6	23			5	13			3	39												21				43
20		1				1	40			8	15			8	24												20				19
21		1				9	40			10	12			6	16												12				28
22		1				2	48			5	13			6	40												32				35
23		1				3	18			5	18			4	12												12				29
24		2				2	18			7	17			6	42												19				30
25		1					39			7	15			9	18												22				49
26							36			6	11			7	28												36				16
27							31			1	15			7	32												20				27
28							34			9	15			4	26												20				18
29							15			7	24			4	17												24				23
30							14			3				3	12												28				47
31							42			7				8	12												21				32
32							30			1				9	21												26				35
33							14			9				4	14												33				28
34										5				3	11												11				22
35										7				4	18												17				31
36										4				2	24												33				26
37										10				2	28												13				19
38										5				3	11												22				22
39										6				8	22												16				20
40										3				7	32												15				15
41										5				4	12												18				44
42										6				5	20												38				40
43										5				4	11												29				33
44										4				5	12												25				13
45										6				8	12												10				21
46										5				2	18												20				28
47										1					26												35				32
48										7					22												18				16
49										10					34												43				25
50										6					17												19				24
51										7					33												19				19
52										4					21												12				30
53										4					11												47				30
54															47												43				29
55															14												36				16
56															44												26				19
57															12												45				24
58															28												46				32
59															47												25				17
60															21												34				11
61															20												29				28
62															36												14				20
63															24																23
64															15																27
65															34																32
66															22																25
67															26																42
68															20																25
69															38																25
70															35																30
71															13																21
72															45																40
73															27																29
74																															11
75																															16
76																															16
77																															45
78																															14
79																															13
80																															11
81																															14
82																															15
83																															33
84																															17
85																															23
86																															13
87																															26
88																															35
89																															34
90																															14
91																															14
92																															12
93																															11
94																															13
95																															11
96																															17
97																															15
98																															23
99																															11
		2.88	0	0		4.45833	29.2424	70.1667		5.54717	17.2069	0		5.43478	24.5068	66		2.5	0	0		3.4	14	0		7.46667	24	66.3333		7.625	25.202	72.3636
Number of cells per class per genotype
Genotype	0	<10	<50	>50	Total
wild type -MMC	154	25	0	0	179
wild type +MMC	142	24	33	6	205
brca2a-2 brca2b -MMC	130	6	0	0	136
brca2a-2 brca2b + MMC	186	15	1	0	202
figl1 -MMC	92	53	29	0	174
figl1 + MMC	88	46	73	10	217
figl1 brca2a-2 brca2b -MMC	175	15	62	6	258
figl1 brca2a-2 brca2b + MMC	107	8	99	11	225
PERCENT CELLS per class per genotype
Genotypes	0	<10	<50	>50	Total
wild type -MMC	86.0335	13.9665	0	0	100
wild type +MMC	69.2683	11.7073	16.0976	2.92683	100
brca2a-2 brca2b -MMC	95.5882	4.41176	0	0	100
brca2a-2 brca2b + MMC	92.0792	7.42574	0.49505	0	100
figl1 -MMC	52.8736	30.4598	16.6667	0	100
figl1 + MMC	40.553	21.1982	33.6406	4.60829	100
figl1 brca2a-2 brca2b -MMC	67.8295	5.81395	24.031	2.32558	100
figl1 brca2a-2 brca2b + MMC	47.5556	3.55556	44	4.88889	100
